# Supplementary material for: Advancing Thermoset Technology: 4R Materials with Unchanged Mechanical Properties and Enhanced Sustainability Through Repellency, Recyclability, Reprocessability, and Repairability
Source: Polymers (Basel). 2025 Nov 26;17(23):3147. doi: 10.3390/polym17233147 (PMC12694553; doi:10.3390/polym17233147)
Supplement: Supplementary file 1 [file polymers-17-03147-s001.zip]

Archive with 1 entries (1 files):
- polymers-3925538-supplementary.pdf
